# Supplementary material for: Beliefs and Attitudes of British Residents about the Welfare of Fur-Farmed Species and the Import and Sale of Fur Products in the UK
Source: Animals (Basel). 2022 Feb 22;12(5):538. doi: 10.3390/ani12050538 (PMC8908824; doi:10.3390/ani12050538)
Supplement: Supplementary file 1 [file animals-12-00538-s001.zip]

Archive with 1 entries (1 files):
- animals-1510792-supplementary.pdf
